# Supplementary material for: Spatiotemporal properties of glutamate input support direction selectivity in the dendrites of retinal starburst amacrine cells
Source: eLife. 2022 Nov 8;11:e81533. doi: 10.7554/eLife.81533 (PMC9674338; doi:10.7554/eLife.81533)
Supplement: Figure 3—figure supplement 2—source data 1. [file elife-81533-fig3-figsupp2-data1.xlsx]

## Sheet: Biphasic indices
Biphasic peak index				Biphasic area index
Proximal ROIs	Distal ROIs			Proximal ROIs	Distal ROIs
0.248763	0.371672			0.506342	0.489801
0.295172	0.416278			0.479068	0.529304
0.298986	0.343159			0.454788	0.545334
0.291712	0.358507			0.500988	0.527467
0.251867	0.372836			0.491839	0.519056
0.260088	0.401185			0.49757	0.545627
0.286208	0.389849			0.523681	0.542072
0.398678	0.428355			0.512417	0.524249
0.345618	0.455899			0.509673	0.619086
0.381105	0.418999			0.478848	0.576124
0.368479	0.404404			0.528622	0.574522
0.361196	0.406231			0.496074	0.586488
0.29181	0.374154			0.481388	0.583153
0.276667	0.318311			0.485613	0.5627
0.29831	0.417682			0.52865	0.528829
0.280096	0.352266			0.457802	0.538168
0.277946	0.418558			0.473157	0.557454
0.291424	0.364864			0.525701	0.518204
0.397648	0.328274			0.514177	0.488339
0.40175	0.430467			0.503905	0.587034
0.422847	0.405238			0.52464	0.557662
0.376512	0.437487			0.524385	0.559098
0.398343	0.482419			0.530433	0.615294
0.457971	0.471673			0.615174	0.588625
0.281773	0.44501			0.541501	0.573376
0.354633	0.422136			0.509145	0.588835
0.294396	0.458591			0.491999	0.599197
0.383925	0.465882			0.476875	0.615381
0.431544	0.414294			0.49421	0.590581
0.362248	0.360959			0.497132	0.573311
0.361521	0.441048			0.496844	0.599107
0.361412	0.397454			0.588533	0.617246
0.355132	0.443854			0.610039	0.615419
0.363241	0.389336			0.566517	0.543746
0.396254	0.300122			0.566964	0.563982
0.402426	0.446819			0.546398	0.59152
0.27987	0.463319			0.542269	0.601092
0.371687	0.42687			0.556576	0.596424
0.386482	0.41448			0.544529	0.560968
0.401733	0.494162			0.583987	0.617773
0.439556	0.469813			0.632329	0.630491
0.406255	0.446933			0.628582	0.632101
0.402404	0.458134			0.536521	0.585144
0.39767	0.43809			0.530532	0.597403
0.417741	0.448367			0.603589	0.66002
0.454052	0.452377			0.587501	0.649482
0.418031	0.385531			0.569136	0.625579
0.456319	0.387517			0.56977	0.650044
0.520528	0.365836			0.594429	0.64152
0.361695	0.444815			0.468182	0.589233
0.415711	0.411366			0.515285	0.496726
0.425319	0.496857			0.497074	0.56547
0.395206	0.426825			0.549917	0.584948
0.464278	0.411508			0.50662	0.607255
0.465979	0.437955			0.562414	0.644377
0.461327	0.465292			0.550951	0.634123
0.430449	0.466411			0.538426	0.605489
0.450697	0.457772			0.538769	0.618423
0.470281	0.445912			0.495182	0.591925
0.426806	0.380458			0.547393	0.598372
0.420749	0.334857			0.542515	0.610851
0.405962	0.324235			0.534092	0.605891
0.467843	0.367732			0.498061	0.581713
0.391826	0.288295			0.601824	0.574205
0.430449	0.456761			0.551788	0.629613
0.410492	0.423129			0.544353	0.578357
0.458104	0.447224			0.586554	0.516879
0.423182	0.464625			0.506841	0.570127
0.363347	0.47311			0.555677	0.638
0.399286	0.475323			0.542698	0.585785
0.415378	0.45389			0.512405	0.628757
0.407032	0.405929			0.501107	0.595857
0.367506	0.446915			0.56093	0.609098
0.367243	0.503927			0.541564	0.63792
0.380085	0.488977			0.523074	0.661051
0.450621	0.386309			0.559994	0.610913
0.375622	0.397959			0.496229	0.60403
0.371957	0.371793			0.546534	0.631197
0.431341	0.370263			0.542574	0.667101
0.377528	0.439851			0.533773	0.602354
0.367639	0.435772			0.56334	0.615329
0.427062	0.455568			0.532582	0.587578
0.414379	0.438613			0.577236	0.610457
0.311008	0.477275			0.426184	0.592201
0.343344	0.488754			0.467811	0.645789
0.363344	0.501703			0.507111	0.622038
0.283815	0.445377			0.554981	0.617872
0.434495	0.446198			0.559841	0.668516
0.408306	0.480499			0.574709	0.569423
0.419167	0.473117			0.508197	0.587144
0.444904	0.494829			0.513101	0.644803
0.44089	0.469313			0.569531	0.62139
0.240128	0.481938			0.483611	0.563232
0.22612	0.46033			0.502932	0.582738
0.273848	0.440986			0.41913	0.564221
0.305338	0.469799			0.474317	0.578074
0.304393	0.459444			0.495996	0.648603
0.327312	0.399454			0.53992	0.56959
0.372915	0.379779			0.511435	0.595918
0.429948	0.435351			0.532574	0.59508
0.441458	0.438709			0.54196	0.630473
0.396537	0.495462			0.513089	0.660413
0.412521	0.482366			0.445572	0.610451
0.39932	0.475175			0.549213	0.639222
0.24645	0.442683			0.480832	0.636523
0.238147	0.478756			0.498731	0.601023
0.295144	0.463752			0.534717	0.618125
0.25524	0.461319			0.478888	0.628283
0.276054	0.47715			0.50951	0.592288
0.292505	0.434633			0.496758	0.640447
0.340199	0.464038			0.449533	0.630797
0.324034	0.443302			0.499378	0.591384
0.268403	0.432999			0.471553	0.587554
0.325156	0.382762			0.510373	0.591159
0.31908	0.472607			0.476503	0.623315
0.329022	0.46575			0.501159	0.597846
0.39342	0.452537			0.522707	0.591025
0.430255	0.476247			0.514831	0.563499
0.360413	0.485508			0.496061	0.537993
0.389102	0.47875			0.517586	0.600532
	0.483906				0.596568
	0.45339				0.602379
	0.442823				0.596269
	0.453439				0.599433
	0.484614				0.593454
	0.465224				0.622454
	0.457943				0.606954
	0.441768				0.6104
	0.439199				0.596909
	0.439227				0.581532
	0.483316				0.597268
	0.468003				0.618324
	0.46779				0.646069
	0.491678				0.63998
	0.488437				0.602635
	0.471548				0.583191
	0.421879				0.593922
	0.450101				0.554857
	0.429372				0.589239
	0.420904				0.595733
	0.458719				0.599165
	0.428309				0.573276
	0.436391				0.612677
	0.452599				0.608295
	0.465515				0.576748
	0.469956				0.605937
	0.470619				0.622715
	0.476547				0.60716
	0.486871				0.58135
	0.495694				0.612194
	0.414197				0.634359
	0.402594				0.556508
	0.383571				0.6119
	0.45183				0.564186
	0.479966				0.615871
	0.441536				0.597117
	0.44748				0.617655
	0.427417				0.603595
	0.456306				0.609127
	0.427997				0.627005
	0.442796				0.623814
	0.388247				0.663344
	0.417677				0.538212
	0.436039				0.55034
	0.439446				0.587389
	0.410186				0.540642
	0.374755				0.604886
	0.404042				0.576832
	0.451197				0.592656
	0.457952				0.583045
	0.474707				0.607392
	0.434339				0.565938
	0.470858				0.608833
	0.434702				0.641166
	0.455449				0.631502
	0.369724				0.555324
	0.364728				0.59541
	0.401875				0.642691
	0.407407				0.573057
	0.373619				0.593826
	0.437197				0.616315
	0.464079				0.592958
	0.433179				0.60559
	0.428476				0.597787
	0.447994				0.592613
	0.455912				0.583626
	0.359783				0.521304
	0.373108				0.513477
	0.370364				0.515839
	0.370472				0.576248
	0.390012				0.57786
	0.324478				0.617975
	0.38712				0.586305
	0.427945				0.630301
	0.40305				0.629913
	0.435975				0.598345
	0.468725				0.632564
	0.419648				0.625758
	0.420982				0.583846
	0.425176				0.561382
	0.391574				0.528931
	0.436557				0.575242
	0.260942				0.501775
	0.231973				0.477206
	0.411844				0.550803
	0.237612				0.559909
	0.358306				0.601185
	0.451716				0.662793
	0.432837				0.631617
	0.483168				0.688779
	0.413118				0.574981
	0.397191				0.548591
	0.420164				0.601162
	0.404641				0.574724
	0.461298				0.573591
	0.466597				0.574362
	0.423711				0.580753
	0.43151				0.592797
